# Supplementary material for: Bioprocessed Brewers’ Spent Grain Improves Nutritional and Antioxidant Properties of Pasta
Source: Antioxidants (Basel). 2021 May 7;10(5):742. doi: 10.3390/antiox10050742 (PMC8151577; doi:10.3390/antiox10050742)
Supplement: Supplementary file 1 [file antioxidants-10-00742-s001.zip]

Archive with 1 entries (1 files):
- antioxidants-1205551-supplementary.pdf
